# Supplementary material for: Promoting quality use of medicines in South-East Asia: reports from country situational analyses
Source: BMC Health Serv Res. 2018 Jul 5;18:526. doi: 10.1186/s12913-018-3333-1 (PMC6034320; doi:10.1186/s12913-018-3333-1)
Supplement: Supplementary file 1 — Dataset created from extraction of data from country situational analysis reports, all available online at: http://www.searo.who.int/entity/medicines/country_situational_analysis/en/ and http://www.searo.who.int/entity/medicines/en/. Excel file of the dataset created from data extracted from the country situational analysis reports and which was used in the analysis described in this manuscript. (XLSX 13 kb) [file 12913_2018_3333_MOESM1_ESM.xlsx]

## Sheet: Sheet1
Country	Year	World Bank Gross National Income per capita (USD)	Number public facilities visited	% patients prescribed antibiotics	% patients prescribed injections	% patients prescribed multi-vitamins	% drugs prescribed by generic name	% prescribed drugs belonging to the EML	% upper respiratory infection cases treated with antibiotics	MOH unit dedicated to quality use of medicines (QUM)	Drug and Therapeutic Committes (DTC) in most referral hospitals	National antimicrobial resistance (AMR) strategy	National or State Drug Information Centre	Survey on medicines use done in last 2 years	Undergrad teaching on national STGs	Undergrad teaching on national EML	Prescriber continuing medical education (CME) on QUM conducted by MOH	Public education on medicines use in last 2 years	National Essential Medicines List (EML) updated in last 2 years	National Standard Treatment Guidelines (STG) updated in last 2 years	National STGs found in some health facilities	National Formulary available	Generic prescribing policy in public health facilities	Generic substitution done in public health facilities	Prescriber patient load	Public-sector procurement limited to the national EML	No drug stock-out problems	No consultation or registration fee in any public facility	No user fee for drugs in any public facility	No public sector prescriber income from drug sales	No over-the-counter (OTC) availability of systemic antibiotics	Regulation of OTC drug adverts implemented	Prescribing mostly by doctors in public sector primary care	No unqualified public sector prescribers
Bangladesh	2014	1080	10	31.13		17.93	58.74	69.5	59.2	NO	NO	NO	NO	NO	NO	YES	NO	NO	NO	NO	NO	YES	NO	YES	HIGH	NO	NO	NO	YES	YES	NO	NO	YES	YES
Bangladesh	2010	780	4	47.75						NO	NO	NO	NO	NO	NO	YES	NO	NO	NO	NO	NO	YES	NO	YES	HIGH	NO	NO	NO	YES	YES	NO	NO	YES	YES
Bhutan	2015	2380	13	40.6154	4.53077	23.3846	91.2615	98.8923	34.3769	YES	YES	NO	NO	YES	YES	YES	YES	YES	YES	YES	YES	YES	YES	YES	MODERATE	YES	YES	YES	YES	YES	YES	YES	NO	YES
Bhutan	2011	2170	8	32.5	8.2	33.5	88.375	97.375	54	YES	NO	NO	NO	YES	YES	YES	YES	NO	YES	YES	YES	YES	YES	YES	MODERATE	YES	YES	YES	YES	YES	YES	YES	NO	YES
DPR Korea	2012	645	10	34.5	19.6	13.1	90.3		65.1	NO	NO	NO	NO	NO	YES	NO	YES	YES	NO	YES	YES	YES	YES	NO	LOW	YES	NO	YES	YES	YES	YES	NO	YES	YES
Karnataka	2013	1350	11	33.1818	45.8182	13.4545	84	99.3636	69.6667	NO	NO	NO	YES	NO	NO	NO	NO	NO	YES	NO	NO	NO	YES	YES	HIGH	YES	NO	NO	YES	YES	NO	NO	YES	YES
Rajasthan	2013	1167	10	61.8	12.3	12.3	99	96.9	94.1	NO	YES	NO	NO	YES	NO	NO	YES	YES	YES	YES	NO	NO	YES	YES	HIGH	YES	YES	NO	YES	YES	NO	NO	YES	YES
Indonesia	2011	3010	7	44.6143	2.02857	41.1571	79.7143	68.9857	72	YES	YES	YES	YES	YES	NO	NO	NO	NO	NO	NO	NO	NO	YES	NO	MODERATE	NO	YES	NO	NO	YES	NO	YES	YES	YES
Maldives	2014	6480	8	24.425	14.025	42.75	21.7	71.775	43.75	NO	NO	NO	NO	NO	NO	NO	NO	YES	YES	NO	NO	NO	NO	NO	LOW	NO	YES	YES	YES	YES	NO	NO	YES	YES
Maldives	2011	5850	5	38.2	8.4	20	2.4		63	NO	NO	NO	NO	NO	NO	NO	NO	NO	YES	NO	NO	NO	NO	NO	LOW	NO	YES	NO	NO	YES	NO	NO	YES	YES
Myanmar	2014	1200	9	44.8333	20.3778	44.5667	64.9222	82.0444	84.5333	NO	NO	NO	NO	NO	NO	NO	NO	NO	NO	YES	YES	NO	NO	YES	LOW	YES	NO	YES	YES	YES	NO	NO	NO	YES
Myanmar	2011	990	10	37.7	16.4	30.9	53.6	89.6	82.5	NO	NO	NO	NO	NO	NO	NO	NO	NO	YES	NO	NO	NO	NO	YES	LOW	YES	NO	NO	NO	NO	NO	NO	NO	YES
Nepal	2014	740	9	44.9333	0.6	22.6444	57.3778	80.1111	66.4429	NO	YES	YES	NO	NO	NO	YES	YES	NO	NO	YES	NO	YES	NO	YES	MODERATE	YES	NO	NO	YES	YES	NO	NO	NO	NO
Nepal	2011	610	13	47.3846	4.30769	10.9231	67.9231	80.1538	72.7273	NO	YES	YES	NO	NO	NO	YES	YES	NO	NO	NO	NO	YES	NO	YES	MODERATE	YES	NO	YES	YES	YES	NO	NO	NO	NO
Sri Lanka	2015	3650	10	55.75	2.18	14.35	76.06	91.85	68.69	NO	YES	NO	NO	NO	NO	NO	NO	NO	YES	NO	NO	NO	NO	YES	HIGH	YES	YES	YES	YES	YES	NO	YES	YES	YES
Sri Lanka	2010	2430	6	48.6833		22.15	62.6667	99.3167		NO	NO	NO	NO	NO	NO	NO	NO	NO	YES	NO	NO	NO	NO	YES	HIGH	YES	NO	YES	YES	YES	NO	YES	YES	YES
Thailand	2015	5720	14	12.3929	6.22143	12.0786	87.8357	90.6286	42.8643	YES	YES	YES	NO	YES	NO	NO	NO	YES	YES	NO	YES	NO	YES	YES	MODERATE	NO	YES	YES	YES	YES	NO	YES	NO	YES
Thailand	2012	5590	9	30.2778	4.87778	14.5444	82.8	82.2778	56.5333	YES	YES	NO	NO	YES	NO	NO	NO	NO	NO	NO	NO	NO	NO	NO	MODERATE	NO	YES	YES	YES	YES	NO	YES	NO	YES
Timor-Leste	2015	2290	21	40.5286	0.742857	26.8571	91.3095	93.1286	52.9714	NO	NO	NO	NO	NO	NO	NO	YES	NO	YES	NO	NO	NO	YES	YES	LOW	YES	NO	YES	YES	YES	NO	NO	YES	YES
Timor-Leste	2012	4360	12	54.25	0.625	44.75	97.6667	96.8333	77.1	NO	NO	NO	NO	YES	NO	NO	NO	NO	YES	YES	NO	NO	YES	YES	LOW	YES	NO	YES	YES	YES	NO	NO	NO	YES
